# Supplementary material for: The Effectiveness of Individualized Acupuncture Protocols in the Treatment of Gulf War Illness: A Pragmatic Randomized Clinical Trial
Source: PLoS One. 2016 Mar 31;11(3):e0149161. doi: 10.1371/journal.pone.0149161 (PMC4816551; doi:10.1371/journal.pone.0149161)
Supplement: S4 File — (XLSX) [file pone.0149161.s004.xlsx]

## Sheet: File S3
Treatment Group. 1=biweekly, 2=weekly	Subject_ID	SF36_PHYS_Time point 1	Time point I_McGillPain_SUM	SF36_PHYS_Time point 2	Time point II_McGillPain_SUM	SF36_PHYS_Time point 3	Time point III_McGillPain_SUM	SF36_PHYS_Time point 4	Time point IV_McGillPain_SUM
1	V002	90	22	85	23	90	23	95	20
1	V003	30	27
2	V004	80	24	80	28			75	33
2	V005	95	20	94.4444	20	90	23	95	17
1	V007	65	29	50	36	55	39	65	32
1	V012	100	21
2	V016	55	30	65	39	75	37
1	V017	90	20	90	23	80	26	90	23
2	V020	50	37	50	24
2	V024	55	34
1	V033	30	36	55	35	50	37	60	32
1	V034	20	26	15	31	10	39	15	35
1	V037	85	21
2	V038	85	34	85	36	85	34	70	45
1	V039	100	19	90	26	95	22	100	20
2	V042	35	45	20	45	50	35	30	42
1	V044	60	48	60	43	75	30	75	45
2	V045	95	20	90	26	75	26
1	V055	95	27	95	26	90	23	90	19
2	V056	40	32	68.75	43	40	39	20	42
2	V057	65	23	50	34	37.5	21	55	22
1	V059	85	28	95	26	90	20	85	24
1	V061	100	17	100	15	100	21	100	16
2	V065	80		80	18	80	16	85	15
2	V066	70	26	30	33	70	45	43.75	22
1	V068	90	22	75	22	75	25	90	19
2	V071	83.3333	22
1	V072	35	34	50	26	66.6667	26	35	24
2	V073			90	27			75	28
1	V074	50	37	50	32	50	37	50	32
2	V075	100	16	100	17	100	17	100	19
1	V077	30	35	75	38	15	36	45	31
2	V078	60	28	61.1111	41	30	28	30	43
1	V082	70	40	70	28	65	33	80	21
1	V087	60	29	70	26	85	28	55	16
2	V088	70	34	55	35	60	23	65	29
1	V089	35	35	35	39	25	32	25	39
2	V090	20	34	20	25	25	39	25	39
1	V091	70	25	80	25
2	V092	50	26
1	V094	90	25	90	25	95	19	95	21
2	V096	90	30	95	28	95	29	85	28
1	V097	100	16	95	19
2	V098	100	18	95	20	100	18	95	20
1	V099	100	19	75	23	70	26	80	15
1	V100	90	18	90	26			100	22
2	V102	50	18	40	11	65	15	65	13
2	V104	65		50	40	35	34	50	38
1	V105	100		100		95	17	100
2	V107			65	31	65	37	75	31
1	V108			30	29	60	32	80	31
2	V110	80	27	65	34			60	31
2	V111	30	41	30	41	20	41	20	42
2	V112	45	21	20	24	70	18	70	18
2	V114	5	44	45	44	30	41	25	42
1	V115	55	34	95	24	100	15	95	15
2	V116	30	33	20	30	5	42	20	29
1	V117	60	34	45	38	35	31	65	30
2	V119	80	20	80	20	80	23	95
2	V120	35		35	21	40	23	30	30
1	V123	75	35	70	40			80	29
1	V124	85	31	90	26	70	24	80	24
2	V125	90	24	90	22	90	23	40	32
1	V127	65	48	50	38	30	30	90	22
2	V128	100	27	85	34	100	17	100	15
1	V130	80	30	50		70	11	80	21
2	V131	75	37	65	33	85	49	90	26
1	V133	60	46	70	45	70	40	70	44
2	V136	90	20	90	26	90	25	90	29
2	V139	55	41			25	14
1	V140	72.2222	23	75	24	45	28	65	19
1	V141	45	28	45	25	45	21	60	24
1	V144	55	21					55	33
2	V145	95	21	95	22	90	21	90	24
1	V148	90	24	50	30	60	25	90	17
1	V149	66.6667	35	50	36	61.1111	40
1	V150	60	34
2	V151	65	33	80	29	55	37
2	V152	35	54	40	48	80	28	70	30
2	V154	55	37			65	32	85	29
2	V157	35	36	10	47	70	24	70	22
1	V158	100	32	80	28	90	25	100	28
1	V161	85	26	85	23	80	21	90	25
2	V162	45	27	60	28	60	30	70	29
1	V164	60	25	55	25	40	19	70	19
2	V165	90	24			100	31	100	29
2	V166	80	28	55	33	65	27	55	31
1	V168	60	19	70	21	75	17	75	21
2	V169	95	13	85	29	90	23	95	19
1	V171	55	25	25	30	95	19	90	19
2	V173	100		100	41	100	35	100	33
1	V175	45	35	44.4444	31	60	29	50	21
2	V176	100	31	95	29	100	29	100	27
1	V179	30	26	65	30	60	19	65	29
2	V181	40	43
1	V185	5	48	20	42	15	45	22.2222	45
1	V186	50	42
2	V187	65	40	30	47
2	V188	65	39
1	V189	90	33	95	29	85	35	95	33
2	V193	80	27	70	40	40	37	50	43
1	V195	50	41	65	34	70	32	60	43
1	V196	85	36	75	36	95	24	95	29
